# Supplementary material for: Construction of a Hantaan Virus Phage Antibody Library and Screening for Potential Neutralizing Activity
Source: Viruses. 2023 Apr 23;15(5):1034. doi: 10.3390/v15051034 (PMC10221454; doi:10.3390/v15051034)
Supplement: Supplementary file 1 [file viruses-15-01034-s001.zip]

Archive with 1 entries (1 files):
- viruses-2340561-supplementary.pdf
